# Supplementary material for: Electrocatalytic Properties of Co3O4 Prepared on Carbon Fibers by Thermal Metal–Organic Deposition for the Oxygen Evolution Reaction in Alkaline Water Electrolysis
Source: Nanomaterials (Basel). 2023 Mar 12;13(6):1021. doi: 10.3390/nano13061021 (PMC10058751; doi:10.3390/nano13061021)
Supplement: Supplementary file 1 [file nanomaterials-13-01021-s001.zip]

Archive with 1 entries (1 files):
- nanomaterials-2220090-supplementary.pdf
